# Supplementary material for: Neisseria meningitidis serogroup B causing invasive disease, Italy, 2010–2021
Source: PLoS One. 2025 Dec 5;20(12):e0337446. doi: 10.1371/journal.pone.0337446 (PMC12680181; doi:10.1371/journal.pone.0337446)
Supplement: S1 Table — (XLSX) [file pone.0337446.s001.xlsx]

## Sheet: Foglio1
	Table S1. Accession numbers of Neisseria meningitidis genomes included in this study.
	PubMLST genomes accession number
1	97859
2	97860
3	97861
4	97862
5	97863
6	84044
7	52810
8	40334
9	52811
10	40336
11	97864
12	84045
13	40337
14	40338
15	84046
16	40339
17	36193
18	52814
19	40325
20	40340
21	36194
22	97865
23	40327
24	40341
25	40342
26	36195
27	52815
28	84047
29	40344
30	52816
31	40329
32	40345
33	52821
34	84048
35	52823
36	84049
37	40348
38	52825
39	84050
40	52925
41	40349
42	40350
43	40352
44	97856
45	40354
46	84051
47	40331
48	40357
49	40360
50	40332
51	84054
52	84055
53	41643
54	41645
55	41655
56	41657
57	41658
58	41662
59	41663
60	41679
61	41664
62	97866
63	84058
64	52931
65	97867
66	84059
67	52937
68	84060
69	52938
70	84061
71	84062
72	52939
73	52940
74	52941
75	52953
76	52954
77	52957
78	84074
79	59077
80	97855
81	52958
82	52960
83	59080
84	84081
85	84083
86	59079
87	53716
88	59083
89	84086
90	84087
91	84088
92	84089
93	84090
94	84091
95	84092
96	59078
97	59082
98	59081
99	76940
100	84095
101	84098
102	84102
103	84103
104	84133
105	84107
106	75533
107	58139
108	97868
109	58140
110	77282
111	84134
112	77283
113	75534
114	77284
115	77285
116	75535
117	75536
118	59495
119	59496
120	59497
121	84135
122	84136
123	63032
124	84137
125	84138
126	84108
127	84139
128	84140
129	84109
130	77286
131	84931
132	77287
133	75537
134	77288
135	77289
136	77290
137	75538
138	75539
139	77291
140	85375
141	77292
142	77293
143	75540
144	77294
145	77295
146	97858
147	75541
148	77296
149	77297
150	75542
151	77298
152	75543
153	77299
154	75544
155	75545
156	77300
157	97857
158	77301
159	75546
160	77302
161	77303
162	75547
163	75548
164	75549
165	72641
166	77304
167	75550
168	77305
169	77306
170	77307
171	72643
172	75551
173	77308
174	75553
175	77309
176	75552
177	72642
178	77310
179	110873
180	110874
181	110875
182	110876
183	110877
184	110878
185	110879
186	110880
187	110881
188	110882
189	110883
190	110884
191	110885
192	110886
193	110887
194	161144
195	105765
196	155254
197	155255
198	155256
199	155258
200	155259
201	155260
